# Supplementary material for: Large-Area Nanogap Platforms for Surface-Enhanced Raman Spectroscopy Toward Sensing Applications: Comparison Between Ag and Au
Source: Biosensors (Basel). 2025 Jun 9;15(6):369. doi: 10.3390/bios15060369 (PMC12191043; doi:10.3390/bios15060369)
Supplement: Supplementary file 1 [file biosensors-15-00369-s001.zip]

Archive with 1 entries (1 files):
- biosensors-3647973-supplementary.pdf
